# Supplementary material for: When RNA goes off script: ensuring transcript fidelity in transgene expression
Source: EMBO J. 2026 Mar 16;45(8):2420–32. doi: 10.1038/s44318-026-00733-z (PMC13083845; doi:10.1038/s44318-026-00733-z)
Supplement: Supplementary file 1 — Dataset EV1 [file 44318_2026_733_MOESM1_ESM.xlsx]

## Sheet: Legend
Dataset EV1. List of protein tags optimized to minimize splicing signals, related to Figure 3 and Methods.

## Sheet: Optimized tags
Protein tag	Type	amino acid sequence	DNA sequence	Tested & non-splicing in COQ8B reporter?	Notes on putative splice sites / changes from GenoLib sequences
HA	Epitope tag	YPYDVPDYA	TACGCCTACGACGTGCCCGACTACGCC	Y	3'SS removed
3xHA	Epitope tag	YPYDVPDYAGYPYDVPDYAGSYPYDVPDYA	TACCCATACGATGTTCCTGACTATGCGGGCTATCCATATGACGTCCCGGACTATGCTGGATCCTATCCATATGACGTTCCTGATTACGCT	--	5'SS and multiple 3'SS removed
FLAG	Epitope tag	DYKDDDDK	GATTACAAGGACGACGATGACAAG	Y	No changes, included as reference
3xFLAG	Epitope tag	DYKDDDDKGDYKDDDDKIDYKDDDDK	GATTACAAGGATGACGACGATAAGGGAGATTACAAGGATGACGACGATAAGATCGATTACAAGGATGACGACGATAAG	--	No changes, included as reference
Myc	Epitope tag	EQKLISEEDL	GAGCAAAAGCTCATTTCTGAAGAGGACTTG	Y	No changes, included as reference
3xMyc	Epitope tag	EQKLISEEDLEQKLISEEDLEQKLISEEDL	GAGCAGAAACTCATCTCTGAAGAAGATCTGGAACAAAAGTTGATTTCAGAAGAAGATCTGGAACAGAAGCTCATCTCTGAGGAAGATCTG	--	No changes, included as reference
6xHIS	Epitope tag	HHHHHH	CACCATCACCATCACCAT	--	No changes, included as reference
V5	Epitope tag	GKPIPNPLLGLDST	GGAAAGCCTATCCCTAACCCTCTCCTCGGTCTCGATTCTACG	Y	5'SS removed
(GGGGS)1	Flexible linker	GGGGS	GGAGGAGGCGGCTCA	--	Optimized for no 5'SS scoring above 0 and minimum GC content (glycine repeats, encoded by GGN, are minimum 66% GC rich)
(GGGGS)2	Flexible linker	GGGGSGGGGS	GGAGGAGGAGGCTCTGGAGGAGGCGGCTCA	Y	Optimized for no 5'SS scoring above 0 and minimum GC content (glycine repeats, encoded by GGN, are minimum 66% GC rich)
(GGGGS)3	Flexible linker	GGGGSGGGGSGGGGS	GGAGGGGGAGGATCCGGCGGAGGAGGATCTGGGGGAGGCGGATCC	--	Optimized for no 5'SS scoring above 0 and minimum GC content (glycine repeats, encoded by GGN, are minimum 66% GC rich)
(GGGGS)4	Flexible linker	GGGGSGGGGSGGGGSGGGGSGGGGS	GGCGGCGGCGGATCTGGAGGAGGCGGATCCGGAGGAGGAGGATCCGGAGGCGGCGGAAGC	Y	Optimized for no 5'SS scoring above 0 and minimum GC content (glycine repeats, encoded by GGN, are minimum 66% GC rich)
(GGGGS)5	Flexible linker	GGGGSGGGGSGGGGSGGGGSGGGGSGGGGS	GGCGGAGGAGGATCTGGGGGAGGGGGCAGCGGCGGAGGCGGATCCGGAGGAGGAGGGTCGGGCGGAGGAGGATCA	--	Optimized for no 5'SS scoring above 0 and minimum GC content (glycine repeats, encoded by GGN, are minimum 66% GC rich)
CMV multiple cloning site	MCS	n/a	CTCGAGCTCAAGCTTCGAATTCTGCTGTCGACGGCACCGCGGGCCCGGGATGG	--	Destroyed KpnI site to remove 5'SS, PstI site to remove 3'SS
