# Supplementary material for: When RNA goes off script: ensuring transcript fidelity in transgene expression
Source: EMBO J. 2026 Mar 16;45(8):2420–32. doi: 10.1038/s44318-026-00733-z (PMC13083845; doi:10.1038/s44318-026-00733-z)
Supplement: Supplementary file 2 — Dataset EV2 [file 44318_2026_733_MOESM2_ESM.xlsx]

## Sheet: Legend
Dataset EV2. List of constructs and full construct sequences, related to Figure 3 and Methods.

## Sheet: Full plasmid sequences
Internal ID	Insert description	Barcode	Test sequence	Full plasmid sequence
RA245	main split mCherry construct (no insert)	AGCTTCTTCT	--	CGCCCCATTGACGCAAATGGGCGGTAGGCGTGTACGGTGGGAGGTCTATATAAGCAGAGCTGGTTTAGTGAACCGTCAGATCAGATCTTTGTCGATCCTACCATCCACTCGACACACCCGCCAGCGGCCGCTGCCAAGCTTCCGAGCTCTCGAATTCGCCACCATGGTTTCAAAGGGCGAGGAGGATAACATGGCCATCATCAAGGAGTTCATGCGCTTCAAAGTCCACATGGAGGGCTCCGTGAACGGCCACGAGTTCGAGATCGAGGGCGAGGGCGAGGGCCGCCCCTACGAGGGCACCCAGACCGCCAAGCTGAAAGTTACAAAGGGTGGCCCCCTGCCCTTCGCCTGGGACATCCTGTCCCCTCAATTTATGTATGGGTCCAAGGCCTACGTGAA…
RA246	HA	AGCTTCTAGC	TACCCATACGATGTTCCAGATTACGCT	CGCCCCATTGACGCAAATGGGCGGTAGGCGTGTACGGTGGGAGGTCTATATAAGCAGAGCTGGTTTAGTGAACCGTCAGATCAGATCTTTGTCGATCCTACCATCCACTCGACACACCCGCCAGCGGCCGCTGCCAAGCTTCCGAGCTCTCGAATTCGCCACCATGGTTTCAAAGGGCGAGGAGGATAACATGGCCATCATCAAGGAGTTCATGCGCTTCAAAGTCCACATGGAGGGCTCCGTGAACGGCCACGAGTTCGAGATCGAGGGCGAGGGCGAGGGCCGCCCCTACGAGGGCACCCAGACCGCCAAGCTGAAAGTTACAAAGGGTGGCCCCCTGCCCTTCGCCTGGGACATCCTGTCCCCTCAATTTATGTATGGGTCCAAGGCCTACGTGAA…
RA247	HA modified to remove splice sites	AGCTAGTTCC	TACGCCTACGACGTGCCCGACTACGCC	CGCCCCATTGACGCAAATGGGCGGTAGGCGTGTACGGTGGGAGGTCTATATAAGCAGAGCTGGTTTAGTGAACCGTCAGATCAGATCTTTGTCGATCCTACCATCCACTCGACACACCCGCCAGCGGCCGCTGCCAAGCTTCCGAGCTCTCGAATTCGCCACCATGGTTTCAAAGGGCGAGGAGGATAACATGGCCATCATCAAGGAGTTCATGCGCTTCAAAGTCCACATGGAGGGCTCCGTGAACGGCCACGAGTTCGAGATCGAGGGCGAGGGCGAGGGCCGCCCCTACGAGGGCACCCAGACCGCCAAGCTGAAAGTTACAAAGGGTGGCCCCCTGCCCTTCGCCTGGGACATCCTGTCCCCTCAATTTATGTATGGGTCCAAGGCCTACGTGAA…
RA248	V5	AGCTAGTAGT	GGTAAGCCTATCCCTAACCCTCTCCTCGGTCTCGATTCTACG	CGCCCCATTGACGCAAATGGGCGGTAGGCGTGTACGGTGGGAGGTCTATATAAGCAGAGCTGGTTTAGTGAACCGTCAGATCAGATCTTTGTCGATCCTACCATCCACTCGACACACCCGCCAGCGGCCGCTGCCAAGCTTCCGAGCTCTCGAATTCGCCACCATGGTTTCAAAGGGCGAGGAGGATAACATGGCCATCATCAAGGAGTTCATGCGCTTCAAAGTCCACATGGAGGGCTCCGTGAACGGCCACGAGTTCGAGATCGAGGGCGAGGGCGAGGGCCGCCCCTACGAGGGCACCCAGACCGCCAAGCTGAAAGTTACAAAGGGTGGCCCCCTGCCCTTCGCCTGGGACATCCTGTCCCCTCAATTTATGTATGGGTCCAAGGCCTACGTGAA…
RA249	V5 modified to remove splice sites	AGCCTCCTCC	GGAAAGCCTATCCCTAACCCTCTCCTCGGTCTCGATTCTACG	CGCCCCATTGACGCAAATGGGCGGTAGGCGTGTACGGTGGGAGGTCTATATAAGCAGAGCTGGTTTAGTGAACCGTCAGATCAGATCTTTGTCGATCCTACCATCCACTCGACACACCCGCCAGCGGCCGCTGCCAAGCTTCCGAGCTCTCGAATTCGCCACCATGGTTTCAAAGGGCGAGGAGGATAACATGGCCATCATCAAGGAGTTCATGCGCTTCAAAGTCCACATGGAGGGCTCCGTGAACGGCCACGAGTTCGAGATCGAGGGCGAGGGCGAGGGCCGCCCCTACGAGGGCACCCAGACCGCCAAGCTGAAAGTTACAAAGGGTGGCCCCCTGCCCTTCGCCTGGGACATCCTGTCCCCTCAATTTATGTATGGGTCCAAGGCCTACGTGAA…
RA250	2x linker	AGCCAGCTCT	GGAGGTGGGGGGTCAGGTGGAGGTGGGTCA	CGCCCCATTGACGCAAATGGGCGGTAGGCGTGTACGGTGGGAGGTCTATATAAGCAGAGCTGGTTTAGTGAACCGTCAGATCAGATCTTTGTCGATCCTACCATCCACTCGACACACCCGCCAGCGGCCGCTGCCAAGCTTCCGAGCTCTCGAATTCGCCACCATGGTTTCAAAGGGCGAGGAGGATAACATGGCCATCATCAAGGAGTTCATGCGCTTCAAAGTCCACATGGAGGGCTCCGTGAACGGCCACGAGTTCGAGATCGAGGGCGAGGGCGAGGGCCGCCCCTACGAGGGCACCCAGACCGCCAAGCTGAAAGTTACAAAGGGTGGCCCCCTGCCCTTCGCCTGGGACATCCTGTCCCCTCAATTTATGTATGGGTCCAAGGCCTACGTGAA…
RA251	2x linker modified to remove splice sites	AGCCAGCAGC	GGAGGAGGAGGCTCTGGAGGAGGCGGCTCA	CGCCCCATTGACGCAAATGGGCGGTAGGCGTGTACGGTGGGAGGTCTATATAAGCAGAGCTGGTTTAGTGAACCGTCAGATCAGATCTTTGTCGATCCTACCATCCACTCGACACACCCGCCAGCGGCCGCTGCCAAGCTTCCGAGCTCTCGAATTCGCCACCATGGTTTCAAAGGGCGAGGAGGATAACATGGCCATCATCAAGGAGTTCATGCGCTTCAAAGTCCACATGGAGGGCTCCGTGAACGGCCACGAGTTCGAGATCGAGGGCGAGGGCGAGGGCCGCCCCTACGAGGGCACCCAGACCGCCAAGCTGAAAGTTACAAAGGGTGGCCCCCTGCCCTTCGCCTGGGACATCCTGTCCCCTCAATTTATGTATGGGTCCAAGGCCTACGTGAA…
RA252	4x linker	AGCATCATCA	GGTGGGGGCGGGTCAGGTGGAGGTGGGTCCGGAGGGGGTGGATCCGGCGGCGGTGGGTCG	CGCCCCATTGACGCAAATGGGCGGTAGGCGTGTACGGTGGGAGGTCTATATAAGCAGAGCTGGTTTAGTGAACCGTCAGATCAGATCTTTGTCGATCCTACCATCCACTCGACACACCCGCCAGCGGCCGCTGCCAAGCTTCCGAGCTCTCGAATTCGCCACCATGGTTTCAAAGGGCGAGGAGGATAACATGGCCATCATCAAGGAGTTCATGCGCTTCAAAGTCCACATGGAGGGCTCCGTGAACGGCCACGAGTTCGAGATCGAGGGCGAGGGCGAGGGCCGCCCCTACGAGGGCACCCAGACCGCCAAGCTGAAAGTTACAAAGGGTGGCCCCCTGCCCTTCGCCTGGGACATCCTGTCCCCTCAATTTATGTATGGGTCCAAGGCCTACGTGAA…
RA253	4x linker modified to remove splice sites	GGCTTCCTCA	GGCGGCGGCGGATCTGGAGGAGGCGGATCCGGAGGAGGAGGATCCGGAGGCGGCGGAAGC	CGCCCCATTGACGCAAATGGGCGGTAGGCGTGTACGGTGGGAGGTCTATATAAGCAGAGCTGGTTTAGTGAACCGTCAGATCAGATCTTTGTCGATCCTACCATCCACTCGACACACCCGCCAGCGGCCGCTGCCAAGCTTCCGAGCTCTCGAATTCGCCACCATGGTTTCAAAGGGCGAGGAGGATAACATGGCCATCATCAAGGAGTTCATGCGCTTCAAAGTCCACATGGAGGGCTCCGTGAACGGCCACGAGTTCGAGATCGAGGGCGAGGGCGAGGGCCGCCCCTACGAGGGCACCCAGACCGCCAAGCTGAAAGTTACAAAGGGTGGCCCCCTGCCCTTCGCCTGGGACATCCTGTCCCCTCAATTTATGTATGGGTCCAAGGCCTACGTGAA…
RA254	FLAG unmodified	GGCTAGCTCG	GATTACAAGGACGACGATGACAAG	CGCCCCATTGACGCAAATGGGCGGTAGGCGTGTACGGTGGGAGGTCTATATAAGCAGAGCTGGTTTAGTGAACCGTCAGATCAGATCTTTGTCGATCCTACCATCCACTCGACACACCCGCCAGCGGCCGCTGCCAAGCTTCCGAGCTCTCGAATTCGCCACCATGGTTTCAAAGGGCGAGGAGGATAACATGGCCATCATCAAGGAGTTCATGCGCTTCAAAGTCCACATGGAGGGCTCCGTGAACGGCCACGAGTTCGAGATCGAGGGCGAGGGCGAGGGCCGCCCCTACGAGGGCACCCAGACCGCCAAGCTGAAAGTTACAAAGGGTGGCCCCCTGCCCTTCGCCTGGGACATCCTGTCCCCTCAATTTATGTATGGGTCCAAGGCCTACGTGAA…
RA255	myc unmodified	GGCCTCTTCG	GAGCAAAAGCTCATTTCTGAAGAGGACTTG	CGCCCCATTGACGCAAATGGGCGGTAGGCGTGTACGGTGGGAGGTCTATATAAGCAGAGCTGGTTTAGTGAACCGTCAGATCAGATCTTTGTCGATCCTACCATCCACTCGACACACCCGCCAGCGGCCGCTGCCAAGCTTCCGAGCTCTCGAATTCGCCACCATGGTTTCAAAGGGCGAGGAGGATAACATGGCCATCATCAAGGAGTTCATGCGCTTCAAAGTCCACATGGAGGGCTCCGTGAACGGCCACGAGTTCGAGATCGAGGGCGAGGGCGAGGGCCGCCCCTACGAGGGCACCCAGACCGCCAAGCTGAAAGTTACAAAGGGTGGCCCCCTGCCCTTCGCCTGGGACATCCTGTCCCCTCAATTTATGTATGGGTCCAAGGCCTACGTGAA…
